# Supplementary material for: Genomic insights into ceftazidime resistance in Burkholderia pseudomallei: discovery of A172T mutation and palindromic GC-rich repeat sequences facilitating penA duplication and amplification
Source: Antimicrob Agents Chemother. 2025 Jul 21;69(8):e00220-25. doi: 10.1128/aac.00220-25 (PMC12326997; doi:10.1128/aac.00220-25)
Supplement: Table S1 — Details of bacterial strain, GenBank accession, MLST, Etest, GDA, and penA mutations. [file aac.00220-25-s0003.xlsx]

## Sheet: Supplemental Table 1
Supplemental Table 1: Details of bacterial strain, GenBank accession, MLST, Etest, GDA, and penA mutations.
Strain information						GenBank accession		MLST: Assigned allele number, Sequence Type (ST)								Etest MIC (mg/L) Previous study (ref. 1, Wuthiekanun et al., 2011)		Broth microdilution MIC (mg/L) - This study		Gene Duplication and Amplification (GDA)					penA mutation: -78A promoter-up mutation, amino acid substitution (AAS) mutations associated with Ambler's motifs
Patient number	Species	Strain	Year of collection	Specimen type	No. of days after admission that specimen was collected	Sequence Read Archive (SRA)	BioSample accession number	ace	gltB	gmhD	lepA	lipA	narK	ndh	ST	Ceftazidime (CAZ)	Amoxillin-clavulanic acid (AMC)	Ceftazidime (CAZ)	Amoxillin-clavulanic acid (AMC)	penA multiplication	Repeated genes	Copy number of penA (digital PCR)	Junction seq	Cruciform structure	Promoter-up mutation -78A	70SxxK73	130SDN132	166ExxLN170	234KTG236	Others
1	B. pseudomallei	316a	1987	Blood	6	SRR31677527	SAMN45667625	1	2	3	1	1	1	1	17	2	2/1	2	2/1	-	N/A	N/A	N/A	N/A	-	-	-	-	-	-
	B. pseudomallei	316c	1987	Blood	24	SRR31677526	SAMN45667626	1	2	3	1	1	1	1	17	48	2/1	32	2/1	-	N/A	N/A	N/A	N/A	-	-	-	P167S	-	-
2	B. pseudomallei	365a	1988	Urine	2	SRR31677515	SAMN45667627	1	4	12	1	1	4	1	34	12	24/12	32	16/8	-	N/A	N/A	N/A	N/A	+	-	-	-	-	-
	B. pseudomallei	365c	1988	Blood	3	SRR31677504	SAMN45667628	1	4	12	1	1	4	1	34	2	2/1	2	2/1	-	N/A	N/A	N/A	N/A	-	-	-	-	-	-
3	B. pseudomallei	402a	1988	Blood	0	SRR31677493	SAMN45667629	3	1	12	1	1	3	1	60	2	2/1	2	1/0.5	-	N/A	N/A	N/A	N/A	-	-	-	-	-	-
	B. pseudomallei	402g	1988	Blood	9	SRR31677482	SAMN45667630	3	1	12	1	1	3	1	60	48	1/0.5	32	1/0.5	-	N/A	N/A	N/A	N/A	-	-	-	P167S	-	-
	B. pseudomallei	402h	1988	Throat swab	9	SRR31677473	SAMN45667631	3	1	12	1	1	3	1	60	24	1.5/0.75	32	1/0.5	-	N/A	N/A	N/A	N/A	-	-	-	P167S	-	-
4	B. pseudomallei	405a	1988	Blood	11	SRR31677472	SAMN45667632	1	4	12	1	1	2	1	33	16	32/16	16	16/8	+	BPSS0946-BPSS0956	1.9966	NODE 450 represents a reverse DNA strand sequence when aligned with chromosome 2 of K96243. For clarity, the sequence shown in Fig 3 is presented as its reverse complement, adjusted to align with the forword sequence of chromosome 2 of K96243. This sequence serves as a junction, resulting from the recombination between the intergenic region of BPSS0956- BPSS0957, and the sequence of BPSS0945 (nlp…	The recombination is predicted to involve two cruciform structures, GCGGCCGGCGCCGC, a stem-loop in the intergenic region of BPSS0956 and BPSS0957, and a four-way junction, GCCGCGC|GCGCGGC, in BPSS0945 (nlpD)	-	-	-	-	-	-
5	B. pseudomallei	490b	1989	Sputum	2	SRR31677471	SAMN45667633	1	1	13	1	1	1	1	10	2	2/1	2	2/1	-	N/A	N/A	N/A	N/A	-	-	-	-	-	-
	B. pseudomallei	490f	1989	Sputum	24	SRR31677470 SRR32162008 SRR31877262	SAMN45667634	1	1	13	1	1	1	1	10	512	2/1	64	2/1	+	BPSS0935-BPSS1015	2.9686	NODE 496 is a reverse DNA strand when aligned with chromosome 2 of K96243. It contains a junction sequence resulting from the recombination of the intergenic space downstream of BPSS1015, and the intergenic space downstream of BPSS0935. A junction 15-bp sequence, GCGGCGGCGT/GGCGCG with one base-pair mismatch (underlined) between both regions is present.	The recombination is predicted to involve two stem-loop cruciform structures: 1) the sequence CGCGCATGGCGCGTATGCGGCGGCGTGCGCG, located in the intergenic space downstream of BPSS1015; and 2) the sequence GCGGCGGGCGCGACGCCGC, located in the intergenic space downstream of BPSS0935.	-	-	-	A172T	-	-
6	B. pseudomallei	533a	1989	Sputum	4	SRR31677525 SRR32161576	SAMN45667635	1	2	3	1	1	1	1	17	6	4/2	4	4/2	+	BPSS0903-BPSS0983	1.6071	NODE 9 contains the junction sequence resulting from the recombination between the GC-rich regions of hisQ (BPSS0981) and BPSS0902. Both genes shares a 15-bp homologous sequence, CGCGGCGGGCGCGAT.	The recombination is predicted to involve two stem-loop cruciform structures with sequences: 1) TCGCGGCGGGCGCGA, present at the recombination site of hisQ gene; and 2) CGCGGCGGGCGCG, in BPSS0902.	-	-	-	-	-	-
	B. pseudomallei	533eii	1989	Sputum	28	SRR31677524	SAMN45667636	1	2	3	1	1	1	1	17	512	3/1.5	>128	4/2	+	BPSS0935-BPSS1017	1.8246	NODE 66 is a reverse strand sequence when aligned with chromosome 2 of K96243. It contains the junction sequence resulting from the recombination of the sequence in BPSS0134 and in the intergenic space downstream of BPSS1017. There are 5-bp sequence (CGCGC) shared by both recombination sites.	The recombination is predicted to be mediated by PGCRRS, with one sequence, CGCGCGGCGCGCCCGCGCGCG, forming a stem-loop cruciform structure in the intergenic space downstream of gene BPSS1017, while the other sequence, GCGCGAACGCGTCGCGC, located within BPSS0934. Notably, BPSS0934 copies were observed to be interupted within the GDA region.	-	-	-	P167S	-	-
7	B. pseudomallei	577a	1989	Throat swab	1	SRR31677523	SAMN45667637	3	1	11	4	1	29	1	708	1.5	6/3	2	4/2	-	N/A	N/A	N/A	N/A	-	S72F	-	-	-	-
	B. pseudomallei	577b	1989	Blood	8	SRR31677522	SAMN45667638	3	1	11	4	1	29	1	708	6	512/256	2	64/32	-	N/A	N/A	N/A	N/A	+	S72F	-	-	-	-
	B. pseudomallei	577ci	1989	Sputum	20	SRR31677521	SAMN45667639	3	1	11	4	1	29	1	708	512	1.5/0.75	>128	16/8	-	N/A	N/A	N/A	N/A	+	C69Y, S72F	-	-	-	-
	B. pseudomallei	577cii	1989	Sputum	20	SRR31677520	SAMN45667640	3	1	11	4	1	29	1	708	8	512/256	2	>64/32	+	BPSS0935-BPSS0949	8.9028	NODE 469 is a reverse strand sequence when aligned with chromosome 2 of K96243. It contains the junction and the recombination site in gene BPSS0134 and in the intergenic space located between genes BPSS0950 and BPSS0949. There are 5-bp sequence (GCGCG) shared by both BPSS0134 and the intergenic space of BPSS0950-BPSS0949.	The recombination is predicted to be mediated by PGCRRS, with sequence CGCCGC|GCGGCG, present in the intergenic region of BPSS0950-BPSS0949, and the other sequence, CGACGTCGTCG in BPSS0934.	-	S72F	-	-	-	-
	B. pseudomallei	577d	1989	Sputum	0	SRR31677519	SAMN45667641	3	1	11	4	1	29	1	708	6	64/32	2	>64/32	+	BPSS0935-BPSS0949	9.1499	NODE 468 contains a 5-bp junction sequence, CGCGC, which is shared between the intergenenic space downstream of BPSS0950, and BPSS0934, as seen in strain 577cii.	The recombination is predicted to be mediated by PGCRRS, with sequence CGCCGC|GCGGCG, present in the intergenic region of BPSS0950-BPSS0949, and the other sequence, CGACGTCGTCG of BPSS0934.	-	S72F	-	-	-	-
8	B. pseudomallei	858ai	1991	Blood	3	SRR31677518	SAMN45667642	3	1	4	1	1	4	1	56	1.5	2/1	2	2/1	-	N/A	N/A	N/A	N/A	-	-	-	-	-	I139M, T147A
	B. pseudomallei	858g	1991	Blood	20	SRR31677517	SAMN45667643	3	1	4	1	1	4	1	56	64	2/1	32	2/1	-	N/A	N/A	N/A	N/A	-	-	-	P167S	-	I139M, T147A
	B. pseudomallei	858d	1991	Synovial fluid	27	SRR31677516	SAMN45667644	3	1	4	1	1	4	1	56	48	2/1	32	2/1	-	N/A	N/A	N/A	N/A	-	-	-	P167S	-	I139M, T147A
	B. pseudomallei	858fi	1991	Blood	27	SRR31677514	SAMN45667645	3	1	4	1	1	4	1	56	64	2/1	32	2/1	-	N/A	N/A	N/A	N/A	-	-	-	P167S	-	I139M, T147A
9	B. pseudomallei	942a	1992	Blood	0	SRR31677513	SAMN45667646	1	2	3	1	1	1	1	17	2	2/1	2	2/1	-	N/A	N/A	N/A	N/A	-	-	-	-	-	-
	B. pseudomallei	942dii	1992	Surface swab	6	SRR31677512 SRR32161575	SAMN45667647	1	2	3	1	1	1	1	17	64	24/12	32	16/8	+	BPSS0920-BPSS0963	1.572	NODE 9168 is a reverse DNA strand sequence when aligned with chromosome 2 of K96243. It contains a junction sequence resuting from the recombination between the 3'end sequence of BPSS0919A, and the sequence within gene BPSS0964. Both shares a homologous 10-bp sequence (CGATGCGGCG).	The recombination is predicted to be mediated by PGCRRS, with the cruciform structure sequences CGCCCGCCAACGATGCGGCGGGCG of BPSS0919A and CGGCGCTCGCCG of BPSS0964.	+	-	-	-	-	-
10	B. pseudomallei	956a	1992	Blood	1	SRR31677511	SAMN45667648	3	1	3	3	1	2	1	54	3	2/1	2	2/1	-	N/A	N/A	N/A	N/A	-	-	-	-	-	I139M, T147A
	B. pseudomallei	956c	1992	Blood	15	SRR31677510	SAMN45667649	3	1	3	3	1	2	1	54	48	1.5/0.75	32	2/1	-	N/A	N/A	N/A	N/A	-	-	-	P167S	-	I139M, T147A
11	B. pseudomallei	975a	1992	Sputum	0	SRR31677509	SAMN45667650	3	4	6	3	5	4	3	873	1.5	2/1	1	2/1	-	N/A	N/A	N/A	N/A	-	-	-	-	-	T147A
	B. pseudomallei	975ci	1992	Sputum	13	SRR31677508	SAMN45667651	3	4	6	3	5	4	3	873	12	16/8	32	2/1	+	BPSS0946-BPSS0953	6.9819	NODE 323 contains a junction sequence, GATGCT, resulting from the recombination between a sequence in BPSS0954 and BPSS0945 (nlpD).	The recombination is predicted to be mediated by PGCRRS, with the cruciform structure sequence TCGCGGCGGAAGGCTCCGCGA of BPSS0954 and sequence GCCGCGCAGCCCGCGGC of BPSS0945 (nlpD).	-	-	-	-	-	T147A
	B. pseudomallei	975d	1992	Sputum	17	SRR31677507	SAMN45667652	3	4	6	3	5	4	3	873	32	2/1	32	2/1	-	N/A	N/A	N/A	N/A	-	-	-	P167S	-	T147A
12	B. pseudomallei	979a	1992	Throat swab	0	SRR31677506	SAMN45667653	3	1	12	1	1	3	1	60	3	1.5/0.75	2	2/1	-	N/A	N/A	N/A	N/A		-	-	-	-	-
	B. pseudomallei	979bi	1992	Sputum	7	SRR31677505	SAMN45667654	3	1	12	1	1	3	1	60	8	12/6	16	8/4	-	N/A	N/A	N/A	N/A	+	-	-	-	-	-
	B. pseudomallei	979bii	1992	Tracheal suction	31	SRR31677503	SAMN45667655	3	1	12	1	1	3	1	60	512	4/2	>128	8/4	-	N/A	N/A	N/A	N/A	+	-	-	P167S	-	-
13	B. pseudomallei	984a	1992	Sputum	0	SRR31677502	SAMN45667656	3	4	11	3	5	4	6	70	1	2/1	1	2/1	-	N/A	N/A	N/A	N/A	-	-	-	-	-	T147A
	B. pseudomallei	984d	1992	Sputum	6	SRR31677501	SAMN45667657	3	4	11	3	5	4	6	70	8	8/4	16	8/4	-	N/A	N/A	N/A	N/A	+	-	-	-	-	T147A
	B. pseudomallei	984di	1992	Sputum	6	SRR31677500	SAMN45667658	3	4	11	3	5	4	6	70	8	24/12	16	8/4	-	N/A	N/A	N/A	N/A	+	-	-	-	-	T147A
14	B. pseudomallei	995a	1992	Parotid pus	0	SRR31677499	SAMN45667659	3	2	14	2	1	3	1	174	2	1.5/0.75	2	1/0.5	-	N/A	N/A	N/A	N/A	-	-	-	-	-	I139M, T147A
	B. pseudomallei	995e	1992	Parotid pus	21	SRR31677498	SAMN45667660	1	2	3	17	1	1	1	309	16	24/12	16	16/8	-	N/A	N/A	N/A	N/A	+	-	-	-	-	-
15	B. pseudomallei	1005a	1992	Sputum	0	SRR31677497	SAMN45667661	3	2	3	1	1	3	1	198	2	4/2	2	4/2	-	N/A	N/A	N/A	N/A	-	-	-	-	-	-
	B. pseudomallei	1005d	1992	Sputum	12	SRR31677496	SAMN45667662	3	2	3	1	1	3	1	198	12	24/12	16	32/16		N/A	N/A	N/A	N/A	+	-	-	-	-	-
16	B. pseudomallei	2085a	1998	Blood	1	SRR31677495	SAMN45667663	1	1	4	1	1	3	1	167	2	2/1	0.5	2/1	-	N/A	N/A	N/A	N/A	-	-	-	-	-	T147A
	B. pseudomallei	2085g	1998	Blood	29	SRR31677494	SAMN45667664	1	1	4	1	1	3	1	167	6	12/6	32	8/4	-	N/A	N/A	N/A	N/A	+	-	-	-	-	T147A
17	B. pseudomallei	2374a	1999	Sputum	1	SRR31677492	SAMN45667665	3	2	14	2	1	3	1	174	6	3/1.5	4	4/2	-	N/A	N/A	N/A	N/A	-	-	-	-	-	I139M, T147A
	B. pseudomallei	2374b	1999	Sputum	3	SRR31677491	SAMN45667666	1	1	5	1	1	4	1	304	1.5	12/6	4	32/16	-	N/A	N/A	N/A	N/A	-	S72F	-	-	-	-
18	B. pseudomallei	2381a	1999	Throat swab	9	SRR31677490	SAMN45667667	1	2	2	2	1	16	1	1646	1	1.5/0.75	1	2/1	-	N/A	N/A	N/A	N/A	-	-	-	-	-	P145L, T147A
	B. pseudomallei	2381c	1999	Sputum	18	SRR31677489	SAMN45667668	1	1	4	2	1	2	1	4	8	12/6	16	8/4	+	BPSS0946-BPSS0964	5.0906	NODE 634 contains a junction sequence resulting from the combination between internal regions of BPSS0965 and BPSS0945 (nlpD). A homologous 16-bp sequence CGTGAAGACGGGCGAC is present.	The recombination is predicted to be associated with a homologous recombination and may or may not involve stem-loop or cruciform formation. However, there are PGCRRS including, CGTCCGTGCAGGACG in BPSS0965 (Contig 251) and CGAC|GTCG in BPSS0945 (Contig 181) located slightly on, or next to the homologous sequence.	-	-	-	-	-	T147A
	B. pseudomallei	2381d	1999	Swab	22	SRR31677488	SAMN45667669	1	1	5	1	1	4	1	304	1	12/6	1	32/16	-	N/A	N/A	N/A	N/A	-	S72F	-	-	-	-
19	B. pseudomallei	2690a	2001	Sputum	18	SRR31677487	SAMN45667670	3	4	2	1	1	4	6	1464	512	1.5/0.75	64	2/1	-	N/A	N/A	N/A	N/A	+	-	-	-	D240G	T147A
20	B. pseudomallei	3013a	2003	Sputum	1	SRR31677486	SAMN45667671	1	4	3	2	1	4	1	874	3	3/1.5	1	2/1	-	N/A	N/A	N/A	N/A	-	-	-	-	-	-
	B. pseudomallei	3013c	2003	Sputum	19	SRR31677485	SAMN45667672	1	4	3	2	1	4	1	874	32	16/8	32	8/4	+	BPSS0939-BPSS0949	4.4158	NODE 349 is a reverse strand sequence when aligned with chromosome 2 of K96243. It contains a junction sequence resulting from the recombination of the PGCRRS between the intergenic region of BPSS0939-BPSS0938, and the intergenic region of BPSS0950-BPSS0949. The junction sequence contains a 9-bp sequence, GCGGCCGCG, shared between the two intergenic regions.	The recombination is predicted to be mediated by PGCRRS, with sequence CGCGG|CCGCG, a four-way cruciform structure present in the intergenic region of BPSS0939-BPSS0938, and the other sequence, CGCGGCGGCCGCG, in the intergenic region of BPSS0950-BPSS0949.	-	-	-	-	-	-
21	B. pseudomallei	3964b	2006	Blood	1	SRR31677484	SAMN45667673	1	12	2	4	1	53	1	671	2	2/1	2	2/1	-	N/A	N/A	N/A	N/A	-	-	-	P167S	-	I139M, T147A
	B. pseudomallei	3964c	2006	Tracheal suction	19	SRR31677483	SAMN45667674	1	12	2	4	1	53	1	671	48	1.5/0.75	32	2/1	-	N/A	N/A	N/A	N/A	-	-	-	P167S	-	I139M, T147A
	B. pseudomallei	3964d	2006	Blood	19	SRR31677481	SAMN45667675	1	12	2	4	1	53	1	671	64	2/1	32	2/1	-	N/A	N/A	N/A	N/A	-	-	-	P167S	-	I139M, T147A
22	B. pseudomallei	4095a	2006	Sputum	1	SRR31677480	SAMN45667676	1	2	13	17	1	4	1	1465	2	3/1.5	2	2/1	-	N/A	N/A	N/A	N/A	-	-	-	-	-	-
	B. pseudomallei	4095c	2006	Pleural fluid	23	SRR31677479	SAMN45667677	1	2	13	17	1	4	1	1465	48	48/24	32	16/8	+	BPSS0935-BPSS0951	6.1034	NODE 368 is the reverse DNA strand when aligned with chromosome 2 of K96243. It contains a junction sequence resulting from the recombination with the presence of a 12-bp shared sequence, GCGCGCTCGTCG, between genes BPSS0951 and BPSS0934.	The recombination is predicted to be mediated by PGCRRS, with sequence CGACGGCGCGCTCGTCG, of BPSS0951, and the other sequence, ACGAGCG|CGCTCGT, a four-way cruciform structure, in BPSS0935.	-	-	-	-	-	-
23	B. pseudomallei	4226a	2007	Sputum	1	SRR31677478	SAMN45667678	1	2	3	1	1	2	1	306	8	6/3	32	8/4	+	BPSS0918-BPSS0958	6.3249	NODE 48 contains a junction sequence resulting from the recombination of BPSS0959, and a sequence with the intergenic space between BPSS0918 and BPSS0917 leaving a 16-bp shared sequence, CCGGCCGGTTGCCCGA, between these two.	The recombination is predicted to be mediated by PGCRRS, CCGG|GGCC, present in the shared sequence found in both BPSS0959, and the intergenic space downstream of BPSS0918.	-	-	-	-	-	-
	B. pseudomallei	4226b	2007	Throat swab	1	SRR31677477	SAMN45667679	1	2	3	1	1	2	1	306	16	12/6	16	8/4	-	N/A	N/A	N/A	N/A	+	-	-	-	-	-
	B. pseudomallei	4226c	2007	Sputum	11	SRR31677476	SAMN45667680	1	2	3	1	1	2	1	306	16	12/6	16	8/4	-	N/A	N/A	N/A	N/A	+	-	-	-	-	-
24	B. pseudomallei	4609a	2007	Sputum	1	SRR31677475	SAMN45667681	1	2	3	1	1	1	1	17	1.5	1.5/0.75	1	1/0.5	-	N/A	N/A	N/A	N/A	-	-	-	-	-
	B. pseudomallei	4609e	2007	Tracheal suction	22	SRR31677474	SAMN45667682	1	2	3	1	1	1	1	17	24	24/12	32	16/8	-	N/A	N/A	N/A	N/A	-	-	-	-	-

## Sheet: GDA junction sequences 
B. pseudomallei strain	GDA junction sequence
405a	>NODE_450_length_96_cov_42.9268_ID_899 NODE_450_length_96_cov_42.9268_ID_899 undefined product 7099450:7099545 forward CGACAGGCGCCCCGCCCGCGCCGCTCGCCGGATCGGCCGCGCGCGCGGCGCCGGCCGCCCGACCGCTCGCGCCGAGCGCCCCGGCGATGACCGCCC
490f	>NODE_496_length_104_cov_37.449_ID_991 TTATCGCCATGCGGCTACGCTTCGGCCGATCGACATTCACGCCTCGTACGCGCGCCCGCCGCCGCTACGCGACCTCGCGCAGCGCCTTCTTCCCCACGCCGCCG
533a	>NODE_9_length_108013_cov_55.2734_ID_17 NODE_9_length_108013_cov_55.2734_ID_17 undefined product 1424198:1532210 forward GCCGCCGAGCCGCCGAGCCGCCGAGCCGCCGAGCCGCCGAGCCGCCGAGCCGCCGAGCCGCCGAGCCGCCGAGCCGCCGAGCCGCCGGGCCGCCGGGCCGCCGAACCGCGGAGCCGCCGAGCCGCCGAGTCGCCGGGCCGCCGAACCGCGGAGCCGCCGAGCCGCCGAGCCGCCGGGCCGCCGAACCGCGGAGCCGCGGAGCCGCCGAACCGCCGAACCGCCGAACCGCCGAACCGCCGAACCGCAGAACCGCAGAACCGCAGAACCGCAGTGGCCGT…
533eii	>NODE_66_length_40252_cov_52.9567_ID_131 NODE_66_length_40252_cov_52.9567_ID_131 undefined product 6648257:6688508 forward ATCGCGCGCGACGGCGGTCACGTCCCCGACTTCGGCGCGCGCGACGCGTTCGCGCGCGCGGGCGCGCCGCGCGCCGGGCGGCCCGATCGCGCGGCGTCTCTCGCATGCGCCCGTGCCGCACCCGCTTCGCACGCGAGGCCATCGACACAAATCGATACGGATCGATACGACCGGCACGGCGGGCGCCGCCCTCCCCGCGCGCGCGTTTCGCGCCGGCGCGACGCGTCGCCCGCCAGGGGCGGCATCGAGCCGCCTTCACTTCACCTGATCGGCGAT…
577ci	>NODE_469_length_101_cov_153_ID_937 NODE_469_length_101_cov_153_ID_937 undefined product 11370:11470 forward AAGGAGACGACCAACTATCGCAGCCCGCGCGACATCCTCGATTACGTGCGCGGCGGCGTCGGTCGCCCCCTCGCGTCTCGGATGGCGAAGGCAATGCACTT
577d	>NODE_468_length_105_cov_201.64_ID_935 NODE_468_length_105_cov_201.64_ID_935 undefined product 11916:12020 forward CAAGTGCATTGCCTTCGCCATCCGAGACGCGAGGGGGCGACCGACGCCGCCGCGCACGTAATCGAGGATGTCGCGCGGGCTGCGATAGTTGGTCGTCTCCTTGAG
942dii	>NODE_9168_length_99_cov_33.7955_ID_18335 TTGCCGGTTCGACGGATTCCTGCGCCAACTGACGCGCCCGCCAACGATGCGGCGCTCGCCGAGCCGTCGGCCGCGAAGCGCGCGCAGGACTATCAGGCG
975ci	>NODE_323_length_114_cov_346.017_ID_645 undefined product 6626311:6626424 forward CTTCCTTTTGCATCGCCTGATATGACTGCGCGCGCTTCGCGGCGGAAGGCTCCGGATGCTGCGCCGCGCAGCCCGCGGCCGCGCCGCCGGGCGACGCGGCGCAGCATCCGGAGC
2381c	>NODE_634_length_76_cov_179_ID_1267 NODE_634_length_76_cov_179_ID_1267 undefined product 7187755:7187830 forward CACCGTGCTCGATGAAGAGGGGCGGCCGTCCGTGCAGGACGTGAAGACGGGCGACGTCGTTCAGCAGGGCGAACAG
3013c	>NODE_349_length_99_cov_253.932_ID_697 NODE_349_length_99_cov_253.932_ID_697 undefined product 6679088:6679186 forward CTCGAGCCGTGCGCCCCGAGCCGCCGAGCGCCCGACGACGAAAACGCGGCCGCGTCGTCGCCGTCCCCCCCGTCGCCGCCATTGCCACCGCCATTGCCG
4095c	>NODE_368_length_98_cov_251.907_ID_735 CATCATTTCCTCGCGGACGAGCTATCGCTCACGCCGGACACGAGCGCGCTCGTCGAGGCCGTGCGCGACCTGTCGCTCACGCTCGCGCCGGGCGAGCG
4226a	>NODE_48_length_51578_cov_191.656_ID_95 NODE_48_length_51578_cov_191.656_ID_95 undefined product 1613691:1665268 forward GCCGCGCCACACCGCCGAGCCGAGCCTCCTCGCCCTCGCCGTCCGCCCGCATGTCGCCTTGCATTCGCCGCGCGCCGCTTCTATCTTGAAAGCGTCCGCGCCGTACGCAGGACATCGAATCATTCGTCATCGACGCCGTCTTCTAATCCGTTCGCATCAAGTTTTCGCATGCCCTGCCGTTTACGCATTTAGCTTCGCAGCGTATCCGCAGCCTGCCGTTCGGAACGTTGCGCAGCGCTCATTCGCGTGGAGCACTCTATGCAACGTCCCTCGCTGAT…
